# Supplementary material for: Simulated dust activity in typical time periods of the past 250 million years
Source: Fundam Res. 2024 Feb 13;6(2):963–73. doi: 10.1016/j.fmre.2024.02.004 (PMC13069662; doi:10.1016/j.fmre.2024.02.004)
Supplement: Supplementary file 2 [file mmc2.csv]

Era	Location	Latitude	Longitude	Paleolatitude	Paleolongtitude	Key references
Triassic	Germanic basin	11°N-16°N	19°E-24°E	24.4°S-27.6°S	14.4°E-21.4°E	[1-3]
	French SE basin	43°N-44°N	6°E-7°E	8.7°N-9.9°N	17.9°E-18.2°E	[2, 4]
	Iberian Chain, NE Spain	40°N-42°N	0°E-4°E	4°N-7.2°N	13.7°E-17°E	[1, 2, 5]
	Holy Cross Mountains, Poland	50.7°N-51.4°N	20.5°E-21.7°E	20.1°N-21.1°N	23.3°E-23.6°E	[1, 6]
	Sudetes of NE Czech Republic	50.5°N-51.5°N	14°E-16°E	17.8°N-19.3°N	19.7°E-20.3°E	[1, 7]
	Moray Firth, Scotland	57.5°N-58.5°N	2.5°W-4°W	20.3°N-21°N	6.2°E-7.3°E	[1, 8]
	Solway basin, UK	54°N-55°N	2°W-3°W	17.1°N-17.8°N	7.9°E-8.8°E	[1, 9]
	Northern Ireland	54°N-55.5°N	6°W-8°W	16.3°N-17.5°N	4.9°E-6.5°E	[1, 10]
	Cheshire basin, UK	53.0°N-53.5°N	2.5°W-2.0°W	16°N-16.6°N	8.9°E-9°E	[1, 11]
	East Irish Sea basin, NW England	53.5°N-54.5°N	2.5°W-3.5°W	16.5°N-17.3°N	7.8°E-8.7°E	[1, 12]
	Cumbria, England	54°N-55.5°N	2°W-3.5°W	17.1°N-18.2°N	7.4°E-8.8°E	[1, 13]
	Scoresby Land, East Greenland	70°N-74°N	19°W-28°W	28.1°N-30.5°N	4.6°E-9.4°E	[1, 14]
	Central Wyoming, USA	41°N-44°N	107°W-110°W	5.9°N-10.5°N	35.1°W-39.5°W	[1, 15]
	Paradox basin, Utah, USA	37°N-39°N	109°W-111°W	3.9°N-6.4°N	41.8°W-42.4°W	[1, 16]
	Colorado and Utah, USA	37°N-41°N	102°W-114°W	0.8°N-8.5°N	32.9°W-42.9°W	[1, 17]
	Alberta, Canada	48°N-60°N	110°W-120°W	13.2°N-26.5°N	33.6°W-34.2°W	[1, 18]
	British Columbia, Canada	48°N-60°N	114°W-139°W	0-15.4°N	40.2°W-65.7°W	[1, 19]
	Fundy basin, Nova Scotia, Canada	45.5°N-46.5°N	64°W-65°W	5.3°N-6.2°N	3.7°W-4.5°W	[1, 20]
	Central High Atlas, Morocco	31°N-32°N	7°W-8°W	0.6°N-2°N	1°W-1.8°E	[1, 21]
	Argana Valley, Morocco	30.9°N-31.0°N	8.0°W-8.1°W	0.9°N-1°N	0.9°E-1°E	[1, 22]
	Auranga-Gondwana basin, Bihar, India	24°N-27°N	83°E-88°E	48°S-48.4°S	59.2°E-67.3°E	[1, 23]
	Tulong, Nyalam County, China	28.5°N	86.2°E	46.3°S	66.6°E	[24]
	Central North Sea, UK	56°N-58°N	1°W-3°E	23°N-30°N	8.7°E-16°E	[25, 26]
Early Creraceous	Neuquen basin	35°S-39°S	68°W-71°W	28°S-38°S	26°W-33°W	[27-29]
	Reconcavo-Tucano-Jatoba basins	10°S-14°S	38°W-42°W	5°S-10°S	3°W-6°W	[27, 30, 31]
	Parana basin	29°S-32°S	50°W-57°W	11°S-31°S	10°W-27°W	[27, 32]
	Sanfranciscana basin	9°S-20°S	43°W-48°W			[27, 33]
	Huab basins	20.5°S-21°S	13.75°E-14.5°E			[27, 34]
	central Namib Desert, Namibia	18°S-27°S	10°E-16°E	13.6°S-14.5°S	25.1°W-35.6°W	[35]
	Ordos basin	36°N-40°N	107°E-112°E	32.6°N-41.0°N	106°E-113°E	[36]
	Tarim basin	35°N-43°N	78°E-95°E	33.0°N-39.5°N	83°E-98°E	[36]
	Maktesh Gadol, southern Israel	30°N	35°E	30°N	6°E	[1, 37]
	Saleve Chain, southeastern France	46°N	6°E	15.6°N	36.6°E	[1, 38]
	San Marcos fault, central Coahuila, Mexico	26.75°N	102.6°W	55.9°S	24.8°E	[1, 39]
Late Cretaceous	Sanfranciscana basin	10°S-20°S	44°W-47.5°W	15.3°S-25°S	23.4°W-27.8°W	[1, 40]
	Neuquen basin	32°S-40°S	68°W-72°W	35.2°S-42.8°S	50.3°W-55.7°W	[1, 41]
	Bauru basin	18°S-25°S	47°W-54°W	23.1°S-29.5°S	27.1°W-34.9°W	[42]
	Congo basin	13°S-9°N	12°E-34°E	8.8°S-26.5°S	8.8°W-1°E	[43]
	Gobi basin	37°N-48°N	87°E-120°E	44.0°N–46.1°N	100°E-116°E	[36, 44]
	Ordos basin	36°N-40°N	107°E-112°E	32.6°N–41.0°N	83°E-98°E	[36]
	Subei basin	32°N-34°N	119°E-121°E	30.8°N–37.0°N	121°E-126°E	[36]
	Xinjiang basin	35°N-48°N	73°E-95°E	29.9°N-31.3°N	119.6°E-121.6°E	[45, 46]
	Youxian basin	39°N-41°N	114°E-115°E	27.1°N-28.6°N	118.7°E-120°E	[45, 47]
	Chuxiong basin	24°N-25°N	101°E-102°E	20.6°N-24°N	105.7°E-108.3°E	[45, 48]
	Lanping-simao basin	23°N-24°N	100°E-101°E	18.1°N-21.8°N	99.4°E-106.1°E	[45, 49]
	Kaiparowits basin, Utah, U.S.A.	37.5°N	111.6°W	45.2°N	81.9°W	[1, 50]
